# Supplementary material for: OpenWorkstation: A modular open-source technology for automated in vitro workflows
Source: HardwareX. 2020 Oct 20;8:e00152. doi: 10.1016/j.ohx.2020.e00152 (PMC9041211; doi:10.1016/j.ohx.2020.e00152)
Supplement: Supplementary data 3 [file mmc3.xlsx]

## Sheet: bom
function	description	status of approval/order	manufacturer	part-number	number of item(s)	required length in m	cost per item (or per metre)	price in AUD	price in USD	link	comment
linear stages	transportation module: 1000mm C-Beam® XLarge Linear Actuator Bundle	ordered & arrived	OpenBuilds (NJ, USA)	2495-Bundle-1000mm	1		264	264	184.152	https://openbuildspartstore.com/c-beam-xlarge-linear-actuator-bundle/
	crosslinker module: 500mm C-Beam® Linear Actuator Bundle	ordered & arrived	OpenBuilds (NJ, USA)	995-Bundle-500mm	1		226	205	142.997	https://openbuildspartstore.com/c-beam-linear-actuator-bundle/
	crosslinker module: 250mm C-Beam® Linear Actuator Bundle	ordered & arrived	OpenBuilds (NJ, USA)	995-Bundle-250mm	1		201	180	125.558	https://openbuildspartstore.com/c-beam-linear-actuator-bundle/
	storage module: 500mm C-Beam® Linear Actuator Bundle	ordered & arrived	OpenBuilds (NJ, USA)	995-Bundle-500mm	1		226	205	142.997	https://openbuildspartstore.com/c-beam-linear-actuator-bundle/
	storage module: 250mm Belt & Pinion Actuator Bundle	ordered & arrived	OpenBuilds (NJ, USA)	2465-Bundle-500mm	1		117	125	87.193	https://openbuildspartstore.com/nema-23-belt-pinion-actuator-bundle/
	NEMA23 (included in linear stage sets)	ordered & arrived	OpenBuilds (NJ, USA)		4					https://openbuildspartstore.com/nema-23-stepper-motor/
	NEMA17 (included in linear stage sets)	ordered & arrived	OpenBuilds (NJ, USA)		1
	micro limit switch	ordered & arrived	OpenBuilds (NJ, USA)	745-Set	5		3	15	10.4632	https://openbuildspartstore.com/micro-limit-switch/
	micro limit switch plate	ordered & arrived	OpenBuilds (NJ, USA)	735	5		3	15	10.4632	https://openbuildspartstore.com/micro-limit-switch-plate/
power supply, wiring, cable management	power supply 12V/29A (Meanwell) set	ordered & arrived	OpenBuilds (NJ, USA)	511-Set	1		85	85	59.2912	https://openbuildspartstore.com/12v-29a-meanwell-power-supply-bundle/
	2-core cable, screened, 0.5mm(2), 50m	ordered & arrived	element14 (Australia)	2827521	1		54	54	37.6674	https://au.element14.com/pro-power/pp001555/shld-flex-cable-2cond-0-5mm2-50m/dp/2827521
	4-core cable, screened, 0.5mm(2), 50m	ordered & arrived	element14 (Australia)	2827529	1		100	100	69.7544	https://au.element14.com/pro-power/pp001563/shld-flex-cable-4cond-0-5mm2-50m/dp/2827529
	Cable Drag Chain 10 x 10mm, length 1m	ordered & arrived	MakerStore (VIC, Australia)	HARD-DRAGCHAIN-1010	3		13	39	27.2042	https://www.makerstore.com.au/product/hard-dragchain-1010/
	Cable Drag Chain 15 x 30mm, length 1m	ordered & arrived	MakerStore (VIC, Australia)	HARD-DRAGCHAIN-1530	3		19	57	39.76	https://www.makerstore.com.au/product/hard-dragchain-1530/
	Cable Drag Chain Mounting Bracket	ordered & arrived	MakerStore (VIC, Australia)	BRAC-CDC	6		5.5	33	23.019	https://www.makerstore.com.au/product/cable-drag-chain-mounting-bracket/
	xtension connectors 2pin	ordered & arrived	OpenBuilds (NJ, USA)	2525-Set	15		2.2	33	23.019	https://openbuildspartstore.com/xtension-connectors/
	xtension connectors 4pin	ordered & arrived	OpenBuilds (NJ, USA)	2525-Set	10		5	50	34.8772	https://openbuildspartstore.com/xtension-connectors/
well plate lid lifting function	vacuum ejector	ordered & arrived	Schmalz (VIC, Australia)	10.02.01.00565	1		62	62	43.2477	https://www.schmalz.com/en/10.02.01.00565
	suction cups	ordered & arrived	Schmalz (VIC, Australia)	10.01.06.00100	2		13	26	18.1361	https://www.schmalz.com/en/10.01.06.00100
	connection element for suction cup - "SchmalzConnector"	ordered & arrived	Schmalz (VIC, Australia)	10.01.06.02495	2		8	16	11.1607	https://www.schmalz.com/en/10.01.06.02495
	hose, VSL 8-6 PU, external diameter D=8 mm, internal diameter d=6 mm	ordered & arrived	Schmalz (VIC, Australia)	10.07.09.00003		10	11	110	76.7298	https://www.schmalz.com/en/10.07.09.00003
	screw plug connection, swivelling elbow	ordered & arrived	Schmalz (VIC, Australia)	10.08.02.00160	2		21	42	29.2968	https://www.schmalz.com/en/10.08.02.00160
	screw plug connection, straight	ordered & arrived	Schmalz (VIC, Australia)	10.08.02.00206	4		11	44	30.6919	https://www.schmalz.com/en/10.08.02.00206
	t-connection	ordered & arrived	Schmalz (VIC, Australia)	10.09.02.00022	1		34	34	23.7165	https://www.schmalz.com/en/10.09.02.00022
	reduction piece with hexagon	ordered & arrived	Schmalz (VIC, Australia)	10.08.04.00091	4		5.5	22	15.346	https://www.schmalz.com/en/10.08.04.00091
	3/2 pneumatic control valve solenoid, G1/8, 12V	ordered & arrived	SMC Pneumatics PTY LTD (QLD, Australia)	797-5093	1		65	65	45.3404	https://au.rs-online.com/web/p/pneumatic-solenoid-pilot-operated-control-valves/7975093/
	pneumatic straight threaded-to-tube adapter, G 1/8 male, push In 6 mm	ordered & arrived	RS Components PTY LTD (NSW, Australia)	812-049	2		6	12	8.37053	https://au.rs-online.com/web/p/pneumatic-straight-threaded-to-tube-adaptors/0812049/
computer equipment	raspberry pi 3 model B+	ordered & arrived	Core Electronics Pty Ltd (NSW, Australia)	CE05436	1		55	55	38.3649	https://core-electronics.com.au/raspberry-pi-3-model-b-plus.html
	raspberry pi 3+ power supply	ordered & arrived	Core Electronics Pty Ltd (NSW, Australia)	CE00278	1		17	17	11.8582	https://core-electronics.com.au/raspberry-pi-3-power-supply.html
	16GB MicroSD card with NOOBS for raspberry pi 3 model B+	ordered & arrived	Core Electronics Pty Ltd (NSW, Australia)	CE00279	1		24	24	16.7411	https://core-electronics.com.au/16gb-microsd-card-with-noobs-for-raspberry-pi-3-model-b.html
	enclosure	ordered & arrived	Core Electronics Pty Ltd (NSW, Australia)	CE00277	1		13	13	9.06807	https://core-electronics.com.au/raspberry-pi-3-case-enclosure.html
	HDMI cable	ordered & arrived	Core Electronics Pty Ltd (NSW, Australia)	CE00292	1		6	6	4.18526	https://core-electronics.com.au/hdmi-cable-1m.html
	smoothieboard, 5XC-R, version1.1, voltage reg 1A	ordered & arrived	Filafarm GmbH & Co. KG (Germany)	S-5XC-R	1		320	320	223.214	https://www.filafarm.de/collections/elektronik/products/smoothieboard?variant=42561571150	additional board required for implementation in prototype version 1: +320 AUD
	fan, 40mm, 12V	ordered & arrived	MakerStore (VIC, Australia)	ELEC-FAN-40X40-12V	2		2	4	2.79018	https://www.makerstore.com.au/product/elec-fan-40x40-12v/
	fan guard for 40x40mm	ordered & arrived	MakerStore (VIC, Australia)	HARD-FANGUARD-40CM	2		2.5	5	3.48772	https://www.makerstore.com.au/product/hard-fanguard-40cm/
crosslinking function	LEDs: 399nm (reel, 5m)	ordered & arrived	Flexfire LEDs, Inc.(CA, USA)		1		175	175	122.07	https://www.flexfireleds.com/colorbright-uv-purple-led-strip-light-by-the-foot/	only 2m required; remaining 3m will be given to CM for future crosslinker boxes
temperature monitoring	Arduino Mega	ordered & arrived	Core Electronics Pty Ltd (NSW, Australia)	A000067	1		66	66	46.0379	https://core-electronics.com.au/arduino-mega-2560-r3.html
	MOSFET-FQP30N06L	ordered & arrived	RS Components PTY LTD (NSW, Australia)	807-5863	2		1.9	3.8	2.65067	https://au.rs-online.com/web/p/mosfets/8075863/
	Waterproof DS18B20 Digital temperature sensor	ordered & arrived	AusElectronicsDirect (Australia)	TA0287	2		4.95	9.9	6.90569	https://www.auselectronicsdirect.com.au/waterproof-ds18b20-temperature-probe
	Peltier modules	ordered & arrived	AusElectronicsDirect (Australia)	TA0286	4		6.95	27.8	19.3917	https://www.auselectronicsdirect.com.au/tec1-12706-tec-thermoelectric-peltier-cooler-modul
mechanical parts for assembly	aluminium spacer, 3mm, pack of 10	ordered & arrived	MakerStore (VIC, Australia)	SHIM-SPAC	4		4	16	11.1607	https://www.makerstore.com.au/product/metric-aluminum-spacers/
	aluminium spacer, 6mm, pack of 10	ordered & arrived	MakerStore (VIC, Australia)	SHIM-SPAC	4		4	16	11.1607	https://www.makerstore.com.au/product/metric-aluminum-spacers/
	aluminium spacer, 9mm, pack of 10	ordered & arrived	MakerStore (VIC, Australia)	SHIM-SPAC	3		4.8	14.4	10.0446	https://www.makerstore.com.au/product/metric-aluminum-spacers/
	aluminium spacer, 10mm, pack of 10	ordered & arrived	MakerStore (VIC, Australia)	SHIM-SPAC	4		5.55	22.2	15.4855	https://www.makerstore.com.au/product/metric-aluminum-spacers/
	aluminium spacer, 20mm, pack of 10	ordered & arrived	MakerStore (VIC, Australia)	SHIM-SPAC	2		6	12	8.37053	https://www.makerstore.com.au/product/metric-aluminum-spacers/
	M3x50 hexagonal standoffs	ordered & arrived	Core Electronics Pty Ltd (NSW, Australia)	FIT0064	4		8	32	22.3214	https://core-electronics.com.au/10-sets-m3-50-hexagonal-standoffs-mounting-kit.html
	M3x50 hexagonal standoffs, nylon	ordered & arrived	Core Electronics Pty Ltd (NSW, Australia)	FIT0194	4		3	12	8.37053	https://core-electronics.com.au/10-sets-m3-30-nylon-standoffs.html
	screws (size and amount will be added later)	ordered & arrived	MakerStore (VIC, Australia)
	nuts (size and amount will be added later)	ordered & arrived	MakerStore (VIC, Australia)
	joining plates (size and amount will be added later)	ordered & arrived	MakerStore (VIC, Australia)		35		5	175	122.07	https://www.makerstore.com.au/product-category/plates/
	shims, couplings, slot washer, etc (size and amount will be added later)	ordered & arrived	MakerStore (VIC, Australia)					100	69.7544	https://www.makerstore.com.au/product-category/metric-hardware/
	5 Hole 90 Degree Joining Plate – Black	ordered & arrived	MakerStore (VIC, Australia)	PLATE-90-5-B	20		6.5	100	69.7544	https://www.makerstore.com.au/product/plate-90-5-b/
	corner brackets	ordered & arrived	MakerStore (VIC, Australia)		20		3.5	70	48.8281	https://www.makerstore.com.au/product/90-degree-angle-corner-connector/
frame	profile 30x30 (slot 8mm)	ordered & arrived	GAP Engineering PTY LTD (QLD, Australia)	ALS.084.102.001		14.006	16	224.096	156.317	https://gapengineering.com.au/products/profilium/aluminium-profile/30-series-profiles/
	profile 20x20 (slot 8mm)	ordered & arrived	GAP Engineering PTY LTD (QLD, Australia)	ALS.084.107.002		5.68	11.5	65.32	45.5636	https://gapengineering.com.au/products/profilium/aluminium-profile/30-series-profiles/
	profile 20x40 (slot 8mm)	ordered & arrived	GAP Engineering PTY LTD (QLD, Australia)	ALS.084.111.001		0.15	17	2.55	1.77874	https://gapengineering.com.au/products/profilium/aluminium-profile/30-series-profiles/
	clamping angles (25x40)	ordered & arrived	GAP Engineering PTY LTD (QLD, Australia)	ALS.084.305.002	45		3.3	148.5	103.585	https://aluminiumprofile.com.au/product/clamping-angle-25x40/
	clamping angles (29x29)	ordered & arrived	GAP Engineering PTY LTD (QLD, Australia)	ALS.084.305.010	45		3.3	148.5	103.585	https://aluminiumprofile.com.au/product/clamping-angle-29x29/
	clamping angles (13x22)	ordered & arrived	GAP Engineering PTY LTD (QLD, Australia)	ALS.084.305.006	15		2.2	33	23.019	https://aluminiumprofile.com.au/product/clamping-angles-87x87-2/
	nut M6 - slot8 (pack of 25)	ordered & arrived	GAP Engineering PTY LTD (QLD, Australia)	ALS.084.302.003	7		5.1	35.7	24.9023	https://aluminiumprofile.com.au/product/nut-m6-slot-8/
	nut M5 - slot8 (pack of 25)	ordered & arrived	GAP Engineering PTY LTD (QLD, Australia)	ALS.084.302.002	6		5.1	30.6	21.3448	https://aluminiumprofile.com.au/product/nut-m5-slot-8/
	bolts M6x12 (pack of 25)	ordered & arrived	GAP Engineering PTY LTD (QLD, Australia)	ALS.084.301.010	8		4.8	38.4	26.7857	https://aluminiumprofile.com.au/product/bolt-m6x12/
	bolts M5x12 (pack of 25)	ordered & arrived	GAP Engineering PTY LTD (QLD, Australia)	ALS.084.301.009	4		4.8	19.2	13.3928	https://aluminiumprofile.com.au/product/bolt-m5x12/
	orthogonal joint	ordered & arrived	GAP Engineering PTY LTD (QLD, Australia)	ALS.084.307.009	12		14	168	117.187	https://aluminiumprofile.com.au/product/orthogonal-joint/
	Pawl clamp Ø16	ordered & arrived	GAP Engineering PTY LTD (QLD, Australia)	ALS.084.306.001	8		4	32	22.3214	https://aluminiumprofile.com.au/product/pawl-clamp-o16/
	GAP Engineering: cutting service	ordered & arrived	GAP Engineering PTY LTD (QLD, Australia)		54		3	162	113.002	https://gapengineering.com.au
	T-Slot Nut 8 St M5, bright zinc-plated	ordered & arrived	Modular Components & Automation (VIC, Australia)	420.05	40		3.2	128	89.2856	https://au-product.item24.com/en/productdetails/products/t-slot-nuts-st-1001042830/t-slot-nut-8-st-m5-bright-zinc-plated-42005/
	Automatic-Fastening Set 6	ordered & arrived	Modular Components & Automation (VIC, Australia)	672.86	12		13	156	108.817	https://au-product.item24.com/en/productdetails/products/automatic-fastening-sets-1001012019/automatic-fastening-set-6-stainless-44167/
side walls	acrylic plate: 10mm, white	ordered & arrived (Peter)	Mulford Plastics PTY LTD (QLD, Australia)	ASTARIGLAS-GP-10mm-white	4	1220x610mm				https://www.mulfordplastics.com.au/products/acrylic-cast/
	acrylic plate: 10mm, back	ordered & arrived (Peter)	Mulford Plastics PTY LTD (QLD, Australia)	ASTARIGLAS-GP-10mm-black	1	1220x610mm				https://www.mulfordplastics.com.au/products/acrylic-cast/
pipetting module	OT-ONE	ordered & arrived	Opentrons (New York, USA)		1		5750	5750	4010.88
							SUM	10331	7206.3
								in AUD	in USD

## Sheet: bom_split
module	designator	component	manufacturer/supplier	part-number	number of item(s)	length in m	cost per unit (or per metre)	price in USD	link	comment
computational module
	raspberry pi	Raspberry Pi 3 Model B+	Adafruit Industries (NY, USA)	3775	1		35	35	https://www.adafruit.com/product/3775
	raspberry pi power supply	Raspberry Pi Power Supply	Adafruit Industries (NY, USA)	1995	1		7.5	7.5	https://www.adafruit.com/product/1995
	microSD card	MicroSD card with NOOBS	Adafruit Industries (NY, USA)		1		9.95	9.95	https://www.adafruit.com/product/3259
	arduino	Arduino Mega	SparkFun Electronics, Inc (CO, USA)		1		38.95	38.95	https://www.sparkfun.com/products/11061
	mosfet	MOSFET-FQP30N06L	SparkFun Electronics, Inc (CO, USA)		2		0.95	1.9	https://www.sparkfun.com/products/10213
	breadboard	breadboard, 170 pin (max 5A rating)	Newark element14 (IL, USA)	71Y9231	2		1.53	3.06	https://www.newark.com/pro-signal/psg-bb-170w/breadboard-solderless-plastic/dp/71Y9231
control box and electronics
	smoothieboard	Smoothieboard, 5XC-R, version1.1, voltage reg 1A	Uberclock, LL (OR, USA)		1		189	189	https://shop.uberclock.com/products/smoothieboard
	fan	fan, 80mm, 12V	Newark element14 (IL, USA)		2		11.39	22.78	https://www.newark.com/nmb-technologies/3110kl-04w-b30-d00/axial-fan-80mm-12vdc-170ma/dp/29M8108
	fan grid	fan guard for 80x80mm fan	Newark element14 (IL, USA)		4		1.07	4.28	https://www.newark.com/multicomp/mc32794/finger-guard/dp/56P2990?st=fan%20grid%2080
	power supply	power supply 12V/29A (Meanwell) set	OpenBuilds (NJ, USA)		1		59.99	59.99	https://openbuildspartstore.com/12v-29a-meanwell-power-supply-bundle/
	2-core cable	2-core cable, screened, 0.5mm(2), 50m	Newark element14 (IL, USA)		1		26.9	26.9	https://www.newark.com/pro-power/pp001555/shld-flex-cable-2cond-0-5mm2-50m/dp/50AC7152
	4-core cable	4-core cable, screened, 0.5mm(2), 50m	Newark element14 (IL, USA)		1		50.6	50.6	https://www.newark.com/pro-power/pp001563/shld-flex-cable-4cond-0-5mm2-50m/dp/50AC7160
	connectors: 2pins	xtension connectors 2pin	OpenBuilds (NJ, USA)		6		1.49	8.94	https://openbuildspartstore.com/xtension-connectors/	for each end stop connection (5x), LED connection (1x)
	connectors: 4pins	xtension connectors 4pin	OpenBuilds (NJ, USA)		5		3.49	17.45	https://openbuildspartstore.com/xtension-connectors/	for each stepper motor connection: 5x
	acrylic plates	ASTARIGLAS-GP-10mm-black	Mulford Plastics PTY LTD (QLD, Australia)					0	https://www.mulfordplastics.com.au/products/acrylic-cast/
	acrylic plates	ASTARIGLAS-GP-10mm-white	Mulford Plastics PTY LTD (QLD, Australia)					0	https://www.mulfordplastics.com.au/products/acrylic-cast/
	acrylic plates	ASTARIGLAS-GP-6mm-white	Mulford Plastics PTY LTD (QLD, Australia)					0	https://www.mulfordplastics.com.au/products/acrylic-cast/
frame
	aluminium profile	profile 30x30 (slot 8mm)	GAP Engineering PTY LTD (QLD, Australia)			4.84	10.5	50.82	https://aluminiumprofile.com.au/product/profile-30x30-8mm-slot/
	clamping angle
	nuts
	bolts
	cable management	drag chain cable carrier: 1m	OpenBuilds (NJ, USA)		3			47.97	https://openbuildspartstore.com/drag-chain-cable-carrier/
	mounting bracket	cable drag chain mounting bracket			6			22	https://www.makerstore.com.au/product/cable-drag-chain-mounting-bracket/
transportation module
	linear actuator	1000mm C-Beam® XLarge Linear Actuator Bundle (w NEMA23)	OpenBuilds (NJ, USA)		1			215.99	https://openbuildspartstore.com/c-beam-xlarge-linear-actuator-bundle/
	limit switch	Xtension Limit Switch Kit	OpenBuilds (NJ, USA)		1			4.99	https://openbuildspartstore.com/xtension-limit-switch-kit/
	clamping angle
	nuts	tee nuts - M5
	screws
	cable management	drag chain cable carrier (10 x 15mm): 1m	OpenBuilds (NJ, USA)		4			63.96	https://openbuildspartstore.com/drag-chain-cable-carrier/
pipetting module
	pipetting robot	OT-1			1			4000	https://shop.opentrons.com/products/ot-hood
	temperature probe	Waterproof DS18B20 Digital temperature sensor			2			19.9	https://www.adafruit.com/product/381
	peltier	peltier thermo-electric cooler module (12V, 5A)			4			47.8	https://www.adafruit.com/product/1330
crosslinker module
	linear actuator	500mm C-Beam® Linear Actuator Bundle (w NEMA23)	OpenBuilds (NJ, USA)		1			144.99	https://openbuildspartstore.com/c-beam-linear-actuator-bundle/
	linear actuator	250mm C-Beam® Linear Actuator Bundle (w NEMA23)	OpenBuilds (NJ, USA)		1			126.99	https://openbuildspartstore.com/c-beam-linear-actuator-bundle/
	limit switch	Xtension Limit Switch Kit	OpenBuilds (NJ, USA)		2			9.98	https://openbuildspartstore.com/xtension-limit-switch-kit/
	aluminium profile	profile 30x30 (slot 8mm)	GAP Engineering PTY LTD (QLD, Australia)			4.26	10.5	44.73	https://aluminiumprofile.com.au/product/profile-30x30-8mm-slot/
	aluminium profile	profile 20x20 (V slot): 500mm	OpenBuilds (NJ, USA)		3			16.5	https://openbuildspartstore.com/v-slot-20x20-linear-rail/
	clamping angle		GAP Engineering PTY LTD (QLD, Australia)
	nuts		GAP Engineering PTY LTD (QLD, Australia)
	bolts		GAP Engineering PTY LTD (QLD, Australia)
	corner brackets		OpenBuilds (NJ, USA)
	nuts	tee nuts - M5	OpenBuilds (NJ, USA)						https://openbuildspartstore.com/tee-nuts-m5-10-pack/
	screws
	plates	90 degree joining plate			8			40	https://openbuildspartstore.com/90-degree-joining-plate/
	spacer	aluminium spacer: 6mm	OpenBuilds (NJ, USA)		4			11.96	https://openbuildspartstore.com/aluminum-spacers-10-pack/	height depends on application: distance between slider and well plate
			OpenBuilds (NJ, USA)
	LED strip lights	LED strip light: 399nm (reel, 5m)	Flexfire LEDs, Inc.(CA, USA)		1			175	https://www.flexfireleds.com/colorbright-uv-purple-led-strip-light-by-the-foot/
	cable management	drag chain cable carrier (10 x 15mm): 0.5m	OpenBuilds (NJ, USA)		3			23.97	https://openbuildspartstore.com/drag-chain-cable-carrier/
storage module
	linear actuator	500mm C-Beam® Linear Actuator Bundle (w NEMA23)	OpenBuilds (NJ, USA)		1			144.99	https://openbuildspartstore.com/c-beam-linear-actuator-bundle/
	linear actuator	250mm Belt & Pinion Actuator Bundle (w NEMA23)	OpenBuilds (NJ, USA)		1			126.99	https://openbuildspartstore.com/nema-23-belt-pinion-actuator-bundle/
	limit switch	Xtension Limit Switch Kit	OpenBuilds (NJ, USA)		2			9.98	https://openbuildspartstore.com/xtension-limit-switch-kit/
	aluminium profile	profile 30x30 (slot 8mm)	GAP Engineering PTY LTD (QLD, Australia)			5.266	10.5	55.293	https://aluminiumprofile.com.au/product/profile-30x30-8mm-slot/
	aluminium profile	profile 20x20 (V slot): 500mm	OpenBuilds (NJ, USA)		4			22	https://openbuildspartstore.com/v-slot-20x20-linear-rail/
	aluminium profile	profile 20x20 (V slot): 250mm (to be cut)	OpenBuilds (NJ, USA)		8			26.4	https://openbuildspartstore.com/v-slot-20x20-linear-rail/
	aluminium profile	profile 20x40 (V slot): 250mm (to be cut)	OpenBuilds (NJ, USA)		1		3.99	3.99	https://openbuildspartstore.com/v-slot-20x40-linear-rail/
	clamping angle		GAP Engineering PTY LTD (QLD, Australia)
	nuts		GAP Engineering PTY LTD (QLD, Australia)
	bolts		GAP Engineering PTY LTD (QLD, Australia)
	nuts	tee nuts - M5	OpenBuilds (NJ, USA)						https://openbuildspartstore.com/tee-nuts-m5-10-pack/
	corner brackets		OpenBuilds (NJ, USA)
	screws		OpenBuilds (NJ, USA)
	plates	90 degree joining plate	OpenBuilds (NJ, USA)		14		4.99	69.86	https://openbuildspartstore.com/90-degree-joining-plate/
	spacer	aluminium spacer: 20mm	OpenBuilds (NJ, USA)
	vacuum generator	vacuum ejector	Schmalz (Glatten, Germany)	10.02.01.00565	1		38.62	38.62	https://www.schmalz.com/en/10.02.01.00565
	cups	bellows suction cups (oval): SPOB1 60x20	Schmalz (Glatten, Germany)	10.01.06.03511	2		37.5	75	https://www.schmalz.com/en/10.01.06.03511
	hose	hose, VSL 8-6 PU, external diameter D=8 mm, internal diameter d=6 mm	Schmalz (Glatten, Germany)	10.07.09.00003		10	4.76	47.6	https://www.schmalz.com/en/10.07.09.00003
	connection plug	screw plug connection, straight	Schmalz (Glatten, Germany)	10.08.02.00206	2		4.47	8.94	https://www.schmalz.com/en/10.08.02.00206
	connection plug	t-connection	Schmalz (Glatten, Germany)	10.09.02.00022	1		16.43	16.43	https://www.schmalz.com/en/10.09.02.00022
	valve	3/2 pneumatic control valve solenoid, G1/8, 12V	RS Components PTY LTD (NSW, Australia)	797-5093	1		42	42	https://au.rs-online.com/web/p/pneumatic-solenoid-pilot-operated-control-valves/7975093/
	?	pneumatic straight threaded-to-tube adapter, G 1/8 male, push In 6 mm	RS Components PTY LTD (NSW, Australia)		2			0	https://au.rs-online.com/web/p/pneumatic-straight-threaded-to-tube-adaptors/0812049/
	cable management	drag chain cable carrier (10 x 15mm): 0.5m	OpenBuilds (NJ, USA)	2450	3		7.99	23.97	https://openbuildspartstore.com/drag-chain-cable-carrier/
										only 2m required; remaining 3m will be given to CM for future crosslinker boxes

## Sheet: frame-summary
	number of item	required length in m	cost per item (or per metre)
profile 30 x 30 mm
		14.006	16
profile 20 x 20 mm
		5.68	11.5
profile 20 x 40 mm
		0.15	17
profile cutting service
	54		3
accessories
clamping angles (25x40)	25		3.3
clamping angles (29x29)	73		3.3
clamping angles (13x22)	28		2.2
nut M6 - slot8 (pack of 25)	6		5.1
nut M5 - slot8 (pack of 25)	5.68		5.1
bolts M6 (pack of 25)	6		4.8
bolts M5 (pack of 25)	3.44		4.8
orthogonal joint	10		14
pawl clamp Ø16	8		3.6

## Sheet: frame-details
profile length in mm	frame	transportation module	crosslinker module	storage module	total number	length in mm	total length in mm
profile 30 x 30 mm (slot 8mm)									addition per cut, in mm	10
53				2	2	106
60					0	0			module	length, in mm	cuts	total length required, in mm	in m
90					0	0			frame	4760	8	4840	4.84
130				2	2	260			crosslinker modules	4140	12	4260	4.26
140			5		5	700			storage module	5106	16	5266	5.266
260	1			5	6	1560
400	3		3	3	9	3600
460					0	0
520	2				2	1040
560			4	4	8	4480
1130	2				2	2260
							14006
profile 20 x 20 mm (slot 6mm)
150				4	4	600
170				4	4	680
400			1		1	400
500			4	4	8	4000
							5680
profile 20 x 40 mm (slot 6mm)
150				1	1	150
							150
clamping angles (25x40)			10	15	25
clamping angles (29x29)	16	6	26	25	73
clamping angles (13x22)		6	10	12	28
nut M6 - slot8	32	10	48	60	150
nut M5 - slot8	12	10	60	60	142
bolts M6	32	10	48	60	150
M5	12	24	30	20	86
orthogonal joint			4	6	10
pawl clamp Ø16			4	4	8
